# Supplementary material for: Influence of Bacillus thuringiensis and avermectins on gut physiology and microbiota in Colorado potato beetle: Impact of enterobacteria on susceptibility to insecticides
Source: PLoS One. 2021 Mar 24;16(3):e0248704. doi: 10.1371/journal.pone.0248704 (PMC7990289; doi:10.1371/journal.pone.0248704)
Supplement: S1 Appendix — (XLSX) [file pone.0248704.s004.xlsx]

## Sheet: Survival Bt+Avermectins
a - event data, b - censored data
control	2	a		B thuringiensis	1	a		Avermectins	1	a		Bthuringiensis+Avermectins	1	a
control	2	a		B thuringiensis	1	a		Avermectins	1	a		Bthuringiensis+Avermectins	1	a
control	2	a		B thuringiensis	1	a		Avermectins	2	a		Bthuringiensis+Avermectins	1	a
control	3	a		B thuringiensis	1	a		Avermectins	2	a		Bthuringiensis+Avermectins	2	a
control	3	a		B thuringiensis	1	a		Avermectins	2	a		Bthuringiensis+Avermectins	2	a
control	4	a		B thuringiensis	1	a		Avermectins	2	a		Bthuringiensis+Avermectins	2	a
control	4	a		B thuringiensis	1	a		Avermectins	2	a		Bthuringiensis+Avermectins	2	a
control	4	a		B thuringiensis	1	a		Avermectins	2	a		Bthuringiensis+Avermectins	2	a
control	4	a		B thuringiensis	1	a		Avermectins	2	a		Bthuringiensis+Avermectins	2	a
control	4	a		B thuringiensis	1	a		Avermectins	3	a		Bthuringiensis+Avermectins	2	a
control	5	a		B thuringiensis	1	a		Avermectins	3	a		Bthuringiensis+Avermectins	2	a
control	5	b		B thuringiensis	1	a		Avermectins	3	a		Bthuringiensis+Avermectins	2	a
control	5	b		B thuringiensis	1	a		Avermectins	3	a		Bthuringiensis+Avermectins	2	a
control	5	b		B thuringiensis	2	a		Avermectins	3	a		Bthuringiensis+Avermectins	2	a
control	5	b		B thuringiensis	2	a		Avermectins	3	a		Bthuringiensis+Avermectins	2	a
control	5	b		B thuringiensis	2	a		Avermectins	3	a		Bthuringiensis+Avermectins	2	a
control	5	b		B thuringiensis	2	a		Avermectins	3	a		Bthuringiensis+Avermectins	2	a
control	5	b		B thuringiensis	2	a		Avermectins	3	a		Bthuringiensis+Avermectins	2	a
control	5	b		B thuringiensis	2	a		Avermectins	3	a		Bthuringiensis+Avermectins	2	a
control	5	b		B thuringiensis	2	a		Avermectins	3	a		Bthuringiensis+Avermectins	2	a
control	5	b		B thuringiensis	2	a		Avermectins	4	a		Bthuringiensis+Avermectins	2	a
control	5	b		B thuringiensis	2	a		Avermectins	4	a		Bthuringiensis+Avermectins	2	a
control	5	b		B thuringiensis	3	a		Avermectins	4	a		Bthuringiensis+Avermectins	2	a
control	5	b		B thuringiensis	3	a		Avermectins	4	a		Bthuringiensis+Avermectins	2	a
control	5	b		B thuringiensis	3	a		Avermectins	4	a		Bthuringiensis+Avermectins	2	a
control	5	b		B thuringiensis	3	a		Avermectins	4	a		Bthuringiensis+Avermectins	2	a
control	5	b		B thuringiensis	3	a		Avermectins	4	a		Bthuringiensis+Avermectins	2	a
control	5	b		B thuringiensis	3	a		Avermectins	4	a		Bthuringiensis+Avermectins	2	a
control	5	b		B thuringiensis	3	a		Avermectins	4	a		Bthuringiensis+Avermectins	2	a
control	5	b		B thuringiensis	3	a		Avermectins	4	a		Bthuringiensis+Avermectins	2	a
control	5	b		B thuringiensis	3	a		Avermectins	4	a		Bthuringiensis+Avermectins	2	a
control	5	b		B thuringiensis	3	a		Avermectins	4	a		Bthuringiensis+Avermectins	2	a
control	5	b		B thuringiensis	3	a		Avermectins	4	a		Bthuringiensis+Avermectins	2	a
control	5	b		B thuringiensis	3	a		Avermectins	4	a		Bthuringiensis+Avermectins	2	a
control	5	b		B thuringiensis	3	a		Avermectins	4	a		Bthuringiensis+Avermectins	2	a
control	5	b		B thuringiensis	3	a		Avermectins	4	a		Bthuringiensis+Avermectins	2	a
control	5	b		B thuringiensis	3	a		Avermectins	4	a		Bthuringiensis+Avermectins	2	a
control	5	b		B thuringiensis	3	a		Avermectins	4	a		Bthuringiensis+Avermectins	3	a
control	5	b		B thuringiensis	3	a		Avermectins	4	a		Bthuringiensis+Avermectins	3	a
control	5	b		B thuringiensis	3	a		Avermectins	4	a		Bthuringiensis+Avermectins	3	a
control	5	b		B thuringiensis	3	a		Avermectins	4	a		Bthuringiensis+Avermectins	3	a
control	5	b		B thuringiensis	3	a		Avermectins	4	a		Bthuringiensis+Avermectins	3	a
control	5	b		B thuringiensis	3	a		Avermectins	4	a		Bthuringiensis+Avermectins	3	a
control	5	b		B thuringiensis	4	a		Avermectins	4	a		Bthuringiensis+Avermectins	3	a
control	5	b		B thuringiensis	4	a		Avermectins	4	a		Bthuringiensis+Avermectins	3	a
control	5	b		B thuringiensis	4	a		Avermectins	5	a		Bthuringiensis+Avermectins	3	a
control	5	b		B thuringiensis	4	a		Avermectins	5	a		Bthuringiensis+Avermectins	3	a
control	5	b		B thuringiensis	4	a		Avermectins	5	a		Bthuringiensis+Avermectins	3	a
control	5	b		B thuringiensis	4	a		Avermectins	5	a		Bthuringiensis+Avermectins	3	a
control	5	b		B thuringiensis	4	a		Avermectins	5	a		Bthuringiensis+Avermectins	3	a
control	5	b		B thuringiensis	4	a		Avermectins	5	a		Bthuringiensis+Avermectins	3	a
control	5	b		B thuringiensis	4	a		Avermectins	5	a		Bthuringiensis+Avermectins	3	a
control	5	b		B thuringiensis	4	a		Avermectins	5	a		Bthuringiensis+Avermectins	3	a
control	5	b		B thuringiensis	4	a		Avermectins	5	a		Bthuringiensis+Avermectins	3	a
control	5	b		B thuringiensis	4	a		Avermectins	5	a		Bthuringiensis+Avermectins	3	a
control	5	b		B thuringiensis	4	a		Avermectins	5	a		Bthuringiensis+Avermectins	3	a
control	5	b		B thuringiensis	4	a		Avermectins	5	a		Bthuringiensis+Avermectins	3	a
control	5	b		B thuringiensis	4	a		Avermectins	5	a		Bthuringiensis+Avermectins	3	a
control	5	b		B thuringiensis	4	a		Avermectins	5	a		Bthuringiensis+Avermectins	3	a
control	5	b		B thuringiensis	4	a		Avermectins	5	a		Bthuringiensis+Avermectins	3	a
control	5	b		B thuringiensis	4	a		Avermectins	5	a		Bthuringiensis+Avermectins	3	a
control	5	b		B thuringiensis	4	a		Avermectins	5	a		Bthuringiensis+Avermectins	3	a
control	5	b		B thuringiensis	4	a		Avermectins	5	a		Bthuringiensis+Avermectins	3	a
control	5	b		B thuringiensis	5	a		Avermectins	5	a		Bthuringiensis+Avermectins	3	a
control	5	b		B thuringiensis	5	a		Avermectins	5	a		Bthuringiensis+Avermectins	3	a
control	5	b		B thuringiensis	5	a		Avermectins	5	a		Bthuringiensis+Avermectins	4	a
control	5	b		B thuringiensis	5	a		Avermectins	5	a		Bthuringiensis+Avermectins	4	a
control	5	b		B thuringiensis	5	a		Avermectins	5	a		Bthuringiensis+Avermectins	4	a
control	5	b		B thuringiensis	5	a		Avermectins	5	b		Bthuringiensis+Avermectins	4	a
control	5	b		B thuringiensis	5	a		Avermectins	5	b		Bthuringiensis+Avermectins	4	a
control	5	b		B thuringiensis	5	a		Avermectins	5	b		Bthuringiensis+Avermectins	4	a
control	5	b		B thuringiensis	5	a		Avermectins	5	b		Bthuringiensis+Avermectins	4	a
control	5	b		B thuringiensis	5	a		Avermectins	5	b		Bthuringiensis+Avermectins	4	a
control	5	b		B thuringiensis	5	a		Avermectins	5	b		Bthuringiensis+Avermectins	4	a
control	5	b		B thuringiensis	5	a		Avermectins	5	b		Bthuringiensis+Avermectins	4	a
control	5	b		B thuringiensis	5	a		Avermectins	5	b		Bthuringiensis+Avermectins	4	a
control	5	b		B thuringiensis	5	a		Avermectins	5	b		Bthuringiensis+Avermectins	4	a
control	5	b		B thuringiensis	5	a		Avermectins	5	b		Bthuringiensis+Avermectins	4	a
control	5	b		B thuringiensis	5	b		Avermectins	5	b		Bthuringiensis+Avermectins	4	a
control	5	b		B thuringiensis	4	b		Avermectins	5	b		Bthuringiensis+Avermectins	4	a
control	5	b		B thuringiensis	4	b		Avermectins	5	b		Bthuringiensis+Avermectins	4	a
control	5	b		B thuringiensis	4	b		Avermectins	5	b		Bthuringiensis+Avermectins	4	a
control	5	b		B thuringiensis	4	b		Avermectins	5	b		Bthuringiensis+Avermectins	4	a
control	5	b		B thuringiensis	4	b		Avermectins	5	b		Bthuringiensis+Avermectins	4	a
control	5	b		B thuringiensis	5	b		Avermectins	5	b		Bthuringiensis+Avermectins	4	a
control	5	b		B thuringiensis	5	b		Avermectins	5	b		Bthuringiensis+Avermectins	4	a
control	5	b		B thuringiensis	5	b		Avermectins	5	b		Bthuringiensis+Avermectins	4	a
control	5	b		B thuringiensis	5	b		Avermectins	5	b		Bthuringiensis+Avermectins	4	a
control	5	b		B thuringiensis	5	b		Avermectins	5	b		Bthuringiensis+Avermectins	4	a
control	5	b		B thuringiensis	5	b		Avermectins	5	b		Bthuringiensis+Avermectins	4	a
control	5	b		B thuringiensis	5	b		Avermectins	5	b		Bthuringiensis+Avermectins	4	a
control	5	b		B thuringiensis	5	b		Avermectins	5	b		Bthuringiensis+Avermectins	4	a
control	5	b		B thuringiensis	5	b		Avermectins	5	b		Bthuringiensis+Avermectins	4	a
control	5	b		B thuringiensis	5	b		Avermectins	5	b		Bthuringiensis+Avermectins	4	a
control	5	b		B thuringiensis	5	b		Avermectins	5	b		Bthuringiensis+Avermectins	4	a
control	5	b		B thuringiensis	5	b		Avermectins	5	b		Bthuringiensis+Avermectins	4	a
control	5	b		B thuringiensis	5	b		Avermectins	5	b		Bthuringiensis+Avermectins	4	a
control	5	b		B thuringiensis	5	b		Avermectins	5	b		Bthuringiensis+Avermectins	4	a
control	5	b		B thuringiensis	5	b		Avermectins	5	b		Bthuringiensis+Avermectins	4	a
control	5	b		B thuringiensis	5	b		Avermectins	5	b		Bthuringiensis+Avermectins	4	a
control	5	b		B thuringiensis	5	b		Avermectins	5	b		Bthuringiensis+Avermectins	4	a
control	5	b		B thuringiensis	5	b		Avermectins	5	b		Bthuringiensis+Avermectins	4	a
control	5	b		B thuringiensis	5	b		Avermectins	5	b		Bthuringiensis+Avermectins	4	a
control	5	b		B thuringiensis	5	b		Avermectins	5	b		Bthuringiensis+Avermectins	4	a
control	5	b		B thuringiensis	5	b		Avermectins	5	b		Bthuringiensis+Avermectins	5	a
control	5	b		B thuringiensis	5	b		Avermectins	5	b		Bthuringiensis+Avermectins	5	a
control	5	b		B thuringiensis	5	b		Avermectins	5	b		Bthuringiensis+Avermectins	5	a
control	5	b		B thuringiensis	5	b		Avermectins	5	b		Bthuringiensis+Avermectins	5	a
control	5	b		B thuringiensis	5	b		Avermectins	5	b		Bthuringiensis+Avermectins	5	a
control	5	b		B thuringiensis	5	b		Avermectins	5	b		Bthuringiensis+Avermectins	5	a
control	5	b		B thuringiensis	5	b		Avermectins	5	b		Bthuringiensis+Avermectins	5	a
control	5	b		B thuringiensis	5	b		Avermectins	5	b		Bthuringiensis+Avermectins	5	a
control	5	b		B thuringiensis	5	b		Avermectins	5	b		Bthuringiensis+Avermectins	5	a
control	5	b		B thuringiensis	5	b		Avermectins	5	b		Bthuringiensis+Avermectins	5	a
control	5	b		B thuringiensis	5	b		Avermectins	5	b		Bthuringiensis+Avermectins	5	a
control	5	b		B thuringiensis	5	b		Avermectins	5	b		Bthuringiensis+Avermectins	5	a
control	5	b		B thuringiensis	5	b		Avermectins	5	b		Bthuringiensis+Avermectins	5	a
control	5	b		B thuringiensis	5	b		Avermectins	5	b		Bthuringiensis+Avermectins	5	a
control	5	b		B thuringiensis	5	b		Avermectins	5	b		Bthuringiensis+Avermectins	5	a
control	5	b		B thuringiensis	5	b		Avermectins	5	b		Bthuringiensis+Avermectins	5	a
control	5	b		B thuringiensis	5	b		Avermectins	5	b		Bthuringiensis+Avermectins	5	a
control	5	b		B thuringiensis	5	b		Avermectins	5	b		Bthuringiensis+Avermectins	5	a
control	5	b		B thuringiensis	5	b		Avermectins	5	b		Bthuringiensis+Avermectins	5	a
control	5	b		B thuringiensis	5	b		Avermectins	5	b		Bthuringiensis+Avermectins	5	a
control	5	b		B thuringiensis	5	b		Avermectins	5	b		Bthuringiensis+Avermectins	5	a
control	5	b		B thuringiensis	5	b		Avermectins	5	b		Bthuringiensis+Avermectins	5	a
control	5	b		B thuringiensis	5	b		Avermectins	5	b		Bthuringiensis+Avermectins	5	a
control	5	b		B thuringiensis	5	b		Avermectins	5	b		Bthuringiensis+Avermectins	5	a
control	5	b		B thuringiensis	5	b		Avermectins	5	b		Bthuringiensis+Avermectins	5	a
control	5	b		B thuringiensis	5	b		Avermectins	5	b		Bthuringiensis+Avermectins	5	a
control	5	b		B thuringiensis	5	b		Avermectins	5	b		Bthuringiensis+Avermectins	5	a
control	5	b		B thuringiensis	5	b		Avermectins	5	b		Bthuringiensis+Avermectins	5	a
control	5	b		B thuringiensis	5	b		Avermectins	5	b		Bthuringiensis+Avermectins	5	a
control	5	b		B thuringiensis	5	b		Avermectins	5	b		Bthuringiensis+Avermectins	5	a
control	5	b		B thuringiensis	5	b		Avermectins	5	b		Bthuringiensis+Avermectins	5	a
control	5	b		B thuringiensis	5	b		Avermectins	5	b		Bthuringiensis+Avermectins	5	a
control	5	b		B thuringiensis	5	b		Avermectins	5	b		Bthuringiensis+Avermectins	5	a
control	5	b		B thuringiensis	5	b		Avermectins	5	b		Bthuringiensis+Avermectins	5	a
control	5	b		B thuringiensis	5	b		Avermectins	5	b		Bthuringiensis+Avermectins	5	a
control	5	b		B thuringiensis	5	b		Avermectins	5	b		Bthuringiensis+Avermectins	5	a
control	5	b		B thuringiensis	5	b		Avermectins	5	b		Bthuringiensis+Avermectins	5	a
control	5	b		B thuringiensis	5	b		Avermectins	5	b		Bthuringiensis+Avermectins	5	b
control	5	b		B thuringiensis	5	b		Avermectins	5	b		Bthuringiensis+Avermectins	5	b
control	5	b		B thuringiensis	5	b		Avermectins	5	b		Bthuringiensis+Avermectins	5	b
control	5	b		B thuringiensis	5	b		Avermectins	5	b		Bthuringiensis+Avermectins	5	b
control	5	b		B thuringiensis	5	b		Avermectins	5	b		Bthuringiensis+Avermectins	5	b
control	5	b		B thuringiensis	5	b		Avermectins	5	b		Bthuringiensis+Avermectins	5	b
control	5	b		B thuringiensis	5	b		Avermectins	5	b		Bthuringiensis+Avermectins	5	b
control	5	b		B thuringiensis	5	b		Avermectins	5	b		Bthuringiensis+Avermectins	5	b
control	5	b		B thuringiensis	5	b		Avermectins	5	b		Bthuringiensis+Avermectins	5	b
control	5	b		B thuringiensis	5	b		Avermectins	5	b		Bthuringiensis+Avermectins	5	b
control	5	b		B thuringiensis	5	b		Avermectins	5	b		Bthuringiensis+Avermectins	5	b
control	5	b		B thuringiensis	5	b		Avermectins	5	b		Bthuringiensis+Avermectins	5	b
control	5	b		B thuringiensis	5	b		Avermectins	5	b		Bthuringiensis+Avermectins	5	b
control	5	b		B thuringiensis	5	b		Avermectins	5	b		Bthuringiensis+Avermectins	5	b
control	5	b		B thuringiensis	5	b		Avermectins	5	b		Bthuringiensis+Avermectins	5	b
control	5	b		B thuringiensis	5	b		Avermectins	5	b		Bthuringiensis+Avermectins	5	b
control	5	b		B thuringiensis	5	b		Avermectins	5	b		Bthuringiensis+Avermectins	5	b
control	5	b		B thuringiensis	5	b		Avermectins	5	b		Bthuringiensis+Avermectins	5	b
control	5	b		B thuringiensis	5	b		Avermectins	5	b		Bthuringiensis+Avermectins	5	b
control	5	b		B thuringiensis	5	b		Avermectins	5	b		Bthuringiensis+Avermectins	5	b
control	5	b		B thuringiensis	5	b		Avermectins	5	b		Bthuringiensis+Avermectins	5	b
control	5	b		B thuringiensis	5	b		Avermectins	5	b		Bthuringiensis+Avermectins	5	b
control	5	b		B thuringiensis	5	b		Avermectins	5	b		Bthuringiensis+Avermectins	5	b
control	5	b		B thuringiensis	5	b		Avermectins	5	b		Bthuringiensis+Avermectins	5	b
control	5	b		B thuringiensis	5	b		Avermectins	5	b		Bthuringiensis+Avermectins	5	b
control	5	b		B thuringiensis	5	b		Avermectins	5	b		Bthuringiensis+Avermectins	5	b
control	5	b		B thuringiensis	5	b		Avermectins	5	b		Bthuringiensis+Avermectins	5	b
control	5	b		B thuringiensis	5	b		Avermectins	5	b		Bthuringiensis+Avermectins	5	b
control	5	b		B thuringiensis	5	b		Avermectins	5	b		Bthuringiensis+Avermectins	5	b
control	5	b		B thuringiensis	5	b		Avermectins	5	b		Bthuringiensis+Avermectins	5	b
control	5	b		B thuringiensis	5	b		Avermectins	5	b		Bthuringiensis+Avermectins	5	b
control	5	b		B thuringiensis	5	b		Avermectins	5	b		Bthuringiensis+Avermectins	5	b
control	5	b		B thuringiensis	5	b		Avermectins	5	b		Bthuringiensis+Avermectins	5	b
control	5	b		B thuringiensis	5	b		Avermectins	5	b		Bthuringiensis+Avermectins	5	b
control	5	b		B thuringiensis	5	b		Avermectins	5	b		Bthuringiensis+Avermectins	5	b
control	5	b		B thuringiensis	5	b		Avermectins	5	b		Bthuringiensis+Avermectins	5	b
control	5	b		B thuringiensis	5	b		Avermectins	5	b		Bthuringiensis+Avermectins	5	b
control	5	b		B thuringiensis	5	b		Avermectins	5	b		Bthuringiensis+Avermectins	5	b
control	5	b		B thuringiensis	5	b		Avermectins	5	b		Bthuringiensis+Avermectins	5	b
control	5	b		B thuringiensis	5	b		Avermectins	5	b		Bthuringiensis+Avermectins	5	b
control	5	b		B thuringiensis	5	b		Avermectins	5	b		Bthuringiensis+Avermectins	5	b
control	5	b		B thuringiensis	5	b		Avermectins	5	b		Bthuringiensis+Avermectins	5	b
control	5	b		B thuringiensis	5	b		Avermectins	5	b		Bthuringiensis+Avermectins	5	b
control	5	b		B thuringiensis	5	b		Avermectins	5	b		Bthuringiensis+Avermectins	5	b
control	5	b		B thuringiensis	5	b		Avermectins	5	b		Bthuringiensis+Avermectins	5	b
control	5	b		B thuringiensis	5	b		Avermectins	5	b		Bthuringiensis+Avermectins	5	b
control	5	b		B thuringiensis	5	b		Avermectins	5	b		Bthuringiensis+Avermectins	5	b
control	5	b		B thuringiensis	5	b		Avermectins	5	b		Bthuringiensis+Avermectins	5	b
control	5	b		B thuringiensis	5	b		Avermectins	5	b		Bthuringiensis+Avermectins	5	b
control	5	b		B thuringiensis	5	b		Avermectins	5	b		Bthuringiensis+Avermectins	5	b
control	5	b		B thuringiensis	5	b		Avermectins	5	b		Bthuringiensis+Avermectins	5	b
control	5	b		B thuringiensis	5	b		Avermectins	5	b		Bthuringiensis+Avermectins	5	b
control	5	b		B thuringiensis	5	b		Avermectins	5	b		Bthuringiensis+Avermectins	5	b
control	5	b		B thuringiensis	5	b		Avermectins	5	b		Bthuringiensis+Avermectins	5	b
control	5	b		B thuringiensis	5	b		Avermectins	5	b		Bthuringiensis+Avermectins	5	b
control	5	b		B thuringiensis	5	b		Avermectins	5	b		Bthuringiensis+Avermectins	5	b
control	5	b		B thuringiensis	5	b		Avermectins	5	b		Bthuringiensis+Avermectins	5	b
control	5	b		B thuringiensis	5	b		Avermectins	5	b		Bthuringiensis+Avermectins	5	b
control	5	b		B thuringiensis	5	b		Avermectins	5	b		Bthuringiensis+Avermectins	5	b
control	5	b		B thuringiensis	5	b		Avermectins	5	b		Bthuringiensis+Avermectins	5	b
control	5	b		B thuringiensis	5	b		Avermectins	5	b		Bthuringiensis+Avermectins	5	b
control	5	b		B thuringiensis	5	b		Avermectins	5	b		Bthuringiensis+Avermectins	5	b
control	5	b		B thuringiensis	5	b		Avermectins	5	b		Bthuringiensis+Avermectins	5	b
control	5	b		B thuringiensis	5	b		Avermectins	5	b		Bthuringiensis+Avermectins	5	b
control	5	b		B thuringiensis	5	b		Avermectins	5	b		Bthuringiensis+Avermectins	5	b
control	5	b		B thuringiensis	5	b		Avermectins	5	b		Bthuringiensis+Avermectins	5	b
control	5	b		B thuringiensis	5	b		Avermectins	5	b		Bthuringiensis+Avermectins	5	b
control	5	b		B thuringiensis	5	b		Avermectins	5	b		Bthuringiensis+Avermectins	5	b
control	5	b		B thuringiensis	5	b		Avermectins	5	b		Bthuringiensis+Avermectins	5	b
control	5	b		B thuringiensis	5	b		Avermectins	5	b		Bthuringiensis+Avermectins	5	b
control	5	b		B thuringiensis	5	b		Avermectins	5	b		Bthuringiensis+Avermectins	5	b
control	5	b		B thuringiensis	5	b		Avermectins	5	b		Bthuringiensis+Avermectins	5	b
control	5	b		B thuringiensis	5	b		Avermectins	5	b		Bthuringiensis+Avermectins	5	b
control	5	b		B thuringiensis	5	b		Avermectins	5	b		Bthuringiensis+Avermectins	5	b
control	5	b		B thuringiensis	5	b		Avermectins	5	b		Bthuringiensis+Avermectins	5	b
control	5	b		B thuringiensis	5	b		Avermectins	5	b		Bthuringiensis+Avermectins	5	b
control	5	b		B thuringiensis	5	b		Avermectins	5	b		Bthuringiensis+Avermectins	5	b
control	5	b		B thuringiensis	5	b		Avermectins	5	b		Bthuringiensis+Avermectins	5	b
control	5	b		B thuringiensis	5	b		Avermectins	5	b		Bthuringiensis+Avermectins	5	b
				B thuringiensis	5	b		Avermectins	5	b		Bthuringiensis+Avermectins	5	b
				B thuringiensis	5	b		Avermectins	5	b		Bthuringiensis+Avermectins	5	b
				B thuringiensis	5	b		Avermectins	5	b		Bthuringiensis+Avermectins	5	b
				B thuringiensis	5	b		Avermectins	5	b		Bthuringiensis+Avermectins	5	b
				B thuringiensis	5	b		Avermectins	5	b		Bthuringiensis+Avermectins	5	b
				B thuringiensis	5	b		Avermectins	5	b		Bthuringiensis+Avermectins	5	b
				B thuringiensis	5	b		Avermectins	5	b		Bthuringiensis+Avermectins	5	b
				B thuringiensis	5	b		Avermectins	5	b		Bthuringiensis+Avermectins	5	b
				B thuringiensis	5	b		Avermectins	5	b		Bthuringiensis+Avermectins	5	b
				B thuringiensis	5	b		Avermectins	5	b		Bthuringiensis+Avermectins	5	b
				B thuringiensis	5	b		Avermectins	5	b		Bthuringiensis+Avermectins	5	b
				B thuringiensis	5	b		Avermectins	5	b		Bthuringiensis+Avermectins	5	b
				B thuringiensis	5	b		Avermectins	5	b		Bthuringiensis+Avermectins	5	b
				B thuringiensis	5	b		Avermectins	5	b		Bthuringiensis+Avermectins	5	b
				B thuringiensis	5	b		Avermectins	5	b		Bthuringiensis+Avermectins	5	b
				B thuringiensis	5	b		Avermectins	5	b		Bthuringiensis+Avermectins	5	b
				B thuringiensis	5	b		Avermectins	5	b		Bthuringiensis+Avermectins	5	b
				B thuringiensis	5	b		Avermectins	5	b		Bthuringiensis+Avermectins	5	b
				B thuringiensis	5	b		Avermectins	5	b		Bthuringiensis+Avermectins	5	b
				B thuringiensis	5	b		Avermectins	5	b		Bthuringiensis+Avermectins	5	b
				B thuringiensis	5	b		Avermectins	5	b		Bthuringiensis+Avermectins	5	b
				B thuringiensis	5	b		Avermectins	5	b		Bthuringiensis+Avermectins	5	b
				B thuringiensis	5	b		Avermectins	5	b		Bthuringiensis+Avermectins	5	b
				B thuringiensis	5	b		Avermectins	5	b		Bthuringiensis+Avermectins	5	b
				B thuringiensis	5	b		Avermectins	5	b		Bthuringiensis+Avermectins	5	b
				B thuringiensis	5	b		Avermectins	5	b		Bthuringiensis+Avermectins	5	b
				B thuringiensis	5	b		Avermectins	5	b		Bthuringiensis+Avermectins	5	b
				B thuringiensis	5	b		Avermectins	5	b		Bthuringiensis+Avermectins	5	b
				B thuringiensis	5	b		Avermectins	5	b		Bthuringiensis+Avermectins	5	b
				B thuringiensis	5	b		Avermectins	5	b		Bthuringiensis+Avermectins	5	b
				B thuringiensis	5	b		Avermectins	5	b		Bthuringiensis+Avermectins	5	b
				B thuringiensis	5	b						Bthuringiensis+Avermectins	5	b
				B thuringiensis	5	b
				B thuringiensis	5	b
				B thuringiensis	5	b
				B thuringiensis	5	b
				B thuringiensis	5	b
				B thuringiensis	5	b
				B thuringiensis	5	b
				B thuringiensis	5	b
				B thuringiensis	5	b
				B thuringiensis	5	b
				B thuringiensis	5	b
				B thuringiensis	5	b
				B thuringiensis	5	b
				B thuringiensis	5	b
				B thuringiensis	5	b
				B thuringiensis	5	b
				B thuringiensis	5	b
				B thuringiensis	5	b
				B thuringiensis	5	b
				B thuringiensis	5	b
				B thuringiensis	5	b
				B thuringiensis	5	b
				B thuringiensis	5	b
				B thuringiensis	5	b
				B thuringiensis	5	b
				B thuringiensis	5	b
				B thuringiensis	5	b
				B thuringiensis	5	b

## Sheet: Alfa-amylase
Control	0.0317235		B thuringiensis	0.0143233		Avermectins	0.0235043		B thuringiensis+Avermectins	0.00510903
Control	0.0371964		B thuringiensis	0.0188122		Avermectins	0.0275239		B thuringiensis+Avermectins	0.00498138
Control	0.0272876		B thuringiensis	0.0116293		Avermectins	0.0420344		B thuringiensis+Avermectins	0.00798766
Control	0.0366064		B thuringiensis	0.0133058		Avermectins	0.0364166		B thuringiensis+Avermectins	0.0109607
Control	0.0215631		B thuringiensis	0.0169509		Avermectins	0.0285521		B thuringiensis+Avermectins	0.0126256
Control	0.028297		B thuringiensis	0.0196767		Avermectins	0.0235897		B thuringiensis+Avermectins	0.0120717
Control	0.0239639		B thuringiensis	0.0162477		Avermectins	0.0207926		B thuringiensis+Avermectins	0.0246161
Control	0.0415172		B thuringiensis	0.0245023		Avermectins	0.018948		B thuringiensis+Avermectins	0.00963055
Control	0.0549779		B thuringiensis	0.0152355		Avermectins	0.0346227		B thuringiensis+Avermectins	0.0224599
Control	0.044016		B thuringiensis	0.0125011		Avermectins	0.0336925		B thuringiensis+Avermectins	0.00815915
Control	0.0183145		B thuringiensis	0.022619		Avermectins	0.0279866		B thuringiensis+Avermectins	0.0110442
Control	0.0158421		B thuringiensis	0.0195159		Avermectins	0.0140689		B thuringiensis+Avermectins	0.0149288
Control	0.0171034		B thuringiensis	0.0120009		Avermectins	0.0201545		B thuringiensis+Avermectins	0.010235
Control	0.0195074		B thuringiensis	0.0154499		Avermectins	0.0295113		B thuringiensis+Avermectins	0.0230881
									B thuringiensis+Avermectins	0.0200736

## Sheet: alkaline protease
Control	0.00300819		B thuringiensis	0.000183767		Avermectins	0.000125587		B thuringiensis+Avermectins	0.00206384
Control	0.00170857		B thuringiensis	0.0041708		Avermectins	0.00217284		B thuringiensis+Avermectins	0.000406141
Control	0.00131923		B thuringiensis	0.000951416		Avermectins	0.000866895		B thuringiensis+Avermectins	0.000603948
Control	0.00661478		B thuringiensis	0.000783876		Avermectins	0.00066711		B thuringiensis+Avermectins	0.000368451
Control	0.00851242		B thuringiensis	0.000820944		Avermectins	0.00252209		B thuringiensis+Avermectins	0.000740833
Control	0.0118083		B thuringiensis	0.00398355		Avermectins	0.000914624		B thuringiensis+Avermectins	0.0018331
Control	0.00863961		B thuringiensis	0.00357618		Avermectins	0.000801516		B thuringiensis+Avermectins	0
Control	0.00288319		B thuringiensis	0.000296166		Avermectins	0.00378313		B thuringiensis+Avermectins	0
			B thuringiensis	0.000833699		Avermectins	0.00948309		B thuringiensis+Avermectins	0

## Sheet: CFUs
Endo agar
Control	3.13333e+06		B thuringiensis	4.83822e+06		Avermectins	1500000		B.thuringiensis+Avermectins	3200000
Control	833333		B thuringiensis	1.3547e+07		Avermectins	7257325		B.thuringiensis+Avermectins	2.99969e+07
Control	4.91667e+06		B thuringiensis	2.22558e+07		Avermectins	1.93529e+07		B.thuringiensis+Avermectins	2.05624e+07
Control	866667		B thuringiensis	7257325		Avermectins	14514650		B.thuringiensis+Avermectins	8.46688e+06
Control	8.70879e+06		B thuringiensis	1.11279e+07		Avermectins	7.98306e+06		B.thuringiensis+Avermectins	3.28999e+07
Serratia differential medium
Control	66666.7		B thuringiensis	4.83822e+06		Avermectins	1.61667e+06		B.thuringiensis+Avermectins	7.37828e+06
Control	50000		B thuringiensis	3.99153e+06		Avermectins	4354395		B.thuringiensis+Avermectins	14514650
Control	91666.7		B thuringiensis			Avermectins	4.11248e+06		B.thuringiensis+Avermectins	5.92682e+06
Control	125000		B thuringiensis	6.04777e+06		Avermectins	6.16873e+06		B.thuringiensis+Avermectins	3.50771e+06
Control	91666.7		B thuringiensis	3.87057e+06		Avermectins	4.71726e+06		B.thuringiensis+Avermectins	2.54006e+06

## Sheet: in vitro
	B thuringiensis plugs						freshly plated lawns of B thuringiensis
		replicate	inhibition zones, mm					replicate	inhibition zones, mm
freshly plated lawns of simbionts	6218	1	7			plugs of simbionts	6218	1	0
		2	6					2	0
		3	5					3	0
		4	7					4	0
		5	5					5	0
		6	6.5					6	0
		7	5					7	0
		8	5.5					8	0
		9	7.5					9	0
	1718	1	1.5				1718	1	0
		2	3					2	0
		3	3					3	0
		4	2					4	0
		5	2					5	0
		6	2					6	0
		7	2					7	0
		8	3					8	0
		9	3					9	0
	10918	1	9				10918	1	0
		2	9					2	0
		3	9					3	0
		4	9					4	0
		5	8.5					5	0
		6	9.5					6	0
		7	7					7	0
		8	8					8	0
		9	8.5					9	0

## Sheet: Antibiotic pretreatment
a - event data, b - censored data
Control	6	a		Antibiotic /Control	3	a		B thuringiensis	2	a		Antibiotic/B thuringiensis	2	a		Avermectins	2	a		Antibiotic/Avermectins	4	a
Control	6	b		Antibiotic /Control	6	b		B thuringiensis	2	a		Antibiotic/B thuringiensis	2	a		Avermectins	2	a		Antibiotic/Avermectins	5	a
Control	6	b		Antibiotic /Control	6	b		B thuringiensis	2	a		Antibiotic/B thuringiensis	3	a		Avermectins	3	a		Antibiotic/Avermectins	6	a
Control	6	b		Antibiotic /Control	6	b		B thuringiensis	2	a		Antibiotic/B thuringiensis	3	a		Avermectins	4	a		Antibiotic/Avermectins	6	a
Control	6	b		Antibiotic /Control	6	b		B thuringiensis	2	a		Antibiotic/B thuringiensis	3	a		Avermectins	5	a		Antibiotic/Avermectins	6	a
Control	6	b		Antibiotic /Control	6	b		B thuringiensis	2	a		Antibiotic/B thuringiensis	3	a		Avermectins	5	a		Antibiotic/Avermectins	6	a
Control	6	b		Antibiotic /Control	6	b		B thuringiensis	2	a		Antibiotic/B thuringiensis	3	a		Avermectins	5	a		Antibiotic/Avermectins	6	a
Control	6	b		Antibiotic /Control	6	b		B thuringiensis	2	a		Antibiotic/B thuringiensis	3	a		Avermectins	5	a		Antibiotic/Avermectins	6	a
Control	6	b		Antibiotic /Control	6	b		B thuringiensis	2	a		Antibiotic/B thuringiensis	3	a		Avermectins	5	a		Antibiotic/Avermectins	6	a
Control	6	b		Antibiotic /Control	6	b		B thuringiensis	2	a		Antibiotic/B thuringiensis	3	a		Avermectins	5	a		Antibiotic/Avermectins	6	a
Control	6	b		Antibiotic /Control	6	b		B thuringiensis	2	a		Antibiotic/B thuringiensis	3	a		Avermectins	6	a		Antibiotic/Avermectins	6	b
Control	6	b		Antibiotic /Control	6	b		B thuringiensis	2	a		Antibiotic/B thuringiensis	3	a		Avermectins	6	a		Antibiotic/Avermectins	6	b
Control	6	b		Antibiotic /Control	6	b		B thuringiensis	2	a		Antibiotic/B thuringiensis	3	a		Avermectins	6	a		Antibiotic/Avermectins	6	b
Control	6	b		Antibiotic /Control	6	b		B thuringiensis	2	a		Antibiotic/B thuringiensis	3	a		Avermectins	6	a		Antibiotic/Avermectins	6	b
Control	6	b		Antibiotic /Control	6	b		B thuringiensis	2	a		Antibiotic/B thuringiensis	3	a		Avermectins	6	a		Antibiotic/Avermectins	6	b
Control	6	b		Antibiotic /Control	6	b		B thuringiensis	2	a		Antibiotic/B thuringiensis	3	a		Avermectins	6	a		Antibiotic/Avermectins	6	b
Control	6	b		Antibiotic /Control	6	b		B thuringiensis	3	a		Antibiotic/B thuringiensis	4	a		Avermectins	6	a		Antibiotic/Avermectins	6	b
Control	6	b		Antibiotic /Control	6	b		B thuringiensis	3	a		Antibiotic/B thuringiensis	4	a		Avermectins	6	a		Antibiotic/Avermectins	6	b
Control	6	b		Antibiotic /Control	6	b		B thuringiensis	3	a		Antibiotic/B thuringiensis	4	a		Avermectins	6	a		Antibiotic/Avermectins	6	b
Control	6	b		Antibiotic /Control	6	b		B thuringiensis	3	a		Antibiotic/B thuringiensis	4	a		Avermectins	6	a		Antibiotic/Avermectins	6	b
Control	6	b		Antibiotic /Control	6	b		B thuringiensis	3	a		Antibiotic/B thuringiensis	5	a		Avermectins	6	a		Antibiotic/Avermectins	6	b
Control	6	b		Antibiotic /Control	6	b		B thuringiensis	3	a		Antibiotic/B thuringiensis	5	a		Avermectins	6	a		Antibiotic/Avermectins	6	b
Control	6	b		Antibiotic /Control	6	b		B thuringiensis	3	a		Antibiotic/B thuringiensis	5	a		Avermectins	6	a		Antibiotic/Avermectins	6	b
Control	6	b		Antibiotic /Control	6	b		B thuringiensis	3	a		Antibiotic/B thuringiensis	6	a		Avermectins	6	a		Antibiotic/Avermectins	6	b
Control	6	b		Antibiotic /Control	6	b		B thuringiensis	3	a		Antibiotic/B thuringiensis	6	b		Avermectins	6	a		Antibiotic/Avermectins	6	b
Control	6	b		Antibiotic /Control	6	b		B thuringiensis	3	a		Antibiotic/B thuringiensis	6	b		Avermectins	6	a		Antibiotic/Avermectins	6	b
Control	6	b		Antibiotic /Control	6	b		B thuringiensis	3	a		Antibiotic/B thuringiensis	6	b		Avermectins	6	a		Antibiotic/Avermectins	6	b
Control	6	b		Antibiotic /Control	6	b		B thuringiensis	3	a		Antibiotic/B thuringiensis	6	b		Avermectins	6	a		Antibiotic/Avermectins	6	b
Control	6	b		Antibiotic /Control	6	b		B thuringiensis	3	a		Antibiotic/B thuringiensis	6	b		Avermectins	6	a		Antibiotic/Avermectins	6	b
Control	6	b		Antibiotic /Control	6	b		B thuringiensis	3	a		Antibiotic/B thuringiensis	6	b		Avermectins	6	a		Antibiotic/Avermectins	6	b
Control	6	b		Antibiotic /Control	6	b		B thuringiensis	3	a		Antibiotic/B thuringiensis	6	b		Avermectins	6	a		Antibiotic/Avermectins	6	b
Control	6	b		Antibiotic /Control	6	b		B thuringiensis	3	a		Antibiotic/B thuringiensis	6	b		Avermectins	6	b		Antibiotic/Avermectins	6	b
Control	6	b		Antibiotic /Control	6	b		B thuringiensis	3	a		Antibiotic/B thuringiensis	6	b		Avermectins	6	b		Antibiotic/Avermectins	6	b
Control	6	b		Antibiotic /Control	6	b		B thuringiensis	3	a		Antibiotic/B thuringiensis	6	b		Avermectins	6	b		Antibiotic/Avermectins	6	b
Control	6	b		Antibiotic /Control	6	b		B thuringiensis	3	a		Antibiotic/B thuringiensis	6	b		Avermectins	6	b		Antibiotic/Avermectins	6	b
Control	6	b		Antibiotic /Control	6	b		B thuringiensis	3	a		Antibiotic/B thuringiensis	6	b		Avermectins	6	b		Antibiotic/Avermectins	6	b
Control	6	b		Antibiotic /Control	6	b		B thuringiensis	3	a		Antibiotic/B thuringiensis	6	b		Avermectins	6	b		Antibiotic/Avermectins	6	b
Control	6	b		Antibiotic /Control	6	b		B thuringiensis	3	a		Antibiotic/B thuringiensis	6	b		Avermectins	6	b		Antibiotic/Avermectins	6	b
Control	6	b		Antibiotic /Control	6	b		B thuringiensis	3	a		Antibiotic/B thuringiensis	6	b		Avermectins	6	b		Antibiotic/Avermectins	6	b
Control	6	b		Antibiotic /Control	6	b		B thuringiensis	3	a		Antibiotic/B thuringiensis	6	b		Avermectins	6	b		Antibiotic/Avermectins	6	b
Control	6	b		Antibiotic /Control	6	b		B thuringiensis	4	a		Antibiotic/B thuringiensis	6	b						Antibiotic/Avermectins	6	b
Control	6	b		Antibiotic /Control	6	b		B thuringiensis	4	a										Antibiotic/Avermectins	6	b
Control	6	b		Antibiotic /Control	6	b		B thuringiensis	4	a
Control	6	b		Antibiotic /Control	6	b		B thuringiensis	4	a
Control	6	b		Antibiotic /Control	6	b		B thuringiensis	4	a
Control	6	b		Antibiotic /Control	6	b		B thuringiensis	4	a
Control	6	b		Antibiotic /Control	6	b		B thuringiensis	4	a
Control	6	b		Antibiotic /Control	6	b		B thuringiensis	4	a
Control	6	b		Antibiotic /Control	6	b		B thuringiensis	4	a
Control	6	b		Antibiotic /Control	6	b		B thuringiensis	4	a
				Antibiotic /Control	6	b		B thuringiensis	4	a
				Antibiotic /Control	6	b		B thuringiensis	4	a
				Antibiotic /Control	6	b		B thuringiensis	4	a
				Antibiotic /Control	6	b		B thuringiensis	5	a
				Antibiotic /Control	6	b		B thuringiensis	5	a
				Antibiotic /Control	6	b		B thuringiensis	5	a
				Antibiotic /Control	6	b		B thuringiensis	6	a
				Antibiotic /Control	6	b		B thuringiensis	6	a
				Antibiotic /Control	6	b		B thuringiensis	6	a
				Antibiotic /Control	6	b		B thuringiensis	6	a
				Antibiotic /Control	6	b		B thuringiensis	6	a
								B thuringiensis	6	b
								B thuringiensis	6	b
								B thuringiensis	6	b
								B thuringiensis	6	b
								B thuringiensis	6	b
								B thuringiensis	6	b
								B thuringiensis	6	b

## Sheet: B thuringiensis+Symbionts
a - event data, b - censored data
Control	3	a		B thuringiensis	2	a			E ludwigii	1	a		B thuringiensis+E ludwigii	1	a			C freundii	6	a		B thuringiensis+C freundii	1	a			S marcescens	6	a		B thuringiensis+S marcescens	2	a
Control	6	b		B thuringiensis	3	a			E ludwigii	6	a		B thuringiensis+E ludwigii	2	a			C freundii	6	b		B thuringiensis+C freundii	1	a			S marcescens	6	b		B thuringiensis+S marcescens	2	a
Control	6	b		B thuringiensis	3	a			E ludwigii	6	a		B thuringiensis+E ludwigii	2	a			C freundii	6	b		B thuringiensis+C freundii	1	a			S marcescens	6	b		B thuringiensis+S marcescens	2	a
Control	6	b		B thuringiensis	3	a			E ludwigii	6	b		B thuringiensis+E ludwigii	2	a			C freundii	6	b		B thuringiensis+C freundii	2	a			S marcescens	6	b		B thuringiensis+S marcescens	2	a
Control	6	b		B thuringiensis	3	a			E ludwigii	6	b		B thuringiensis+E ludwigii	2	a			C freundii	6	b		B thuringiensis+C freundii	2	a			S marcescens	6	b		B thuringiensis+S marcescens	2	a
Control	6	b		B thuringiensis	3	a			E ludwigii	6	b		B thuringiensis+E ludwigii	2	a			C freundii	6	b		B thuringiensis+C freundii	2	a			S marcescens	6	b		B thuringiensis+S marcescens	2	a
Control	6	b		B thuringiensis	3	a			E ludwigii	6	b		B thuringiensis+E ludwigii	2	a			C freundii	6	b		B thuringiensis+C freundii	2	a			S marcescens	6	b		B thuringiensis+S marcescens	2	a
Control	6	b		B thuringiensis	3	a			E ludwigii	6	b		B thuringiensis+E ludwigii	2	a			C freundii	6	b		B thuringiensis+C freundii	2	a			S marcescens	6	b		B thuringiensis+S marcescens	2	a
Control	6	b		B thuringiensis	3	a			E ludwigii	6	b		B thuringiensis+E ludwigii	3	a			C freundii	6	b		B thuringiensis+C freundii	2	a			S marcescens	6	b		B thuringiensis+S marcescens	2	a
Control	6	b		B thuringiensis	3	a			E ludwigii	6	b		B thuringiensis+E ludwigii	3	a			C freundii	6	b		B thuringiensis+C freundii	2	a			S marcescens	6	b		B thuringiensis+S marcescens	2	a
Control	6	b		B thuringiensis	3	a			E ludwigii	6	b		B thuringiensis+E ludwigii	3	a			C freundii	6	b		B thuringiensis+C freundii	2	a			S marcescens	6	b		B thuringiensis+S marcescens	3	a
Control	6	b		B thuringiensis	3	a			E ludwigii	6	b		B thuringiensis+E ludwigii	3	a			C freundii	6	b		B thuringiensis+C freundii	2	a			S marcescens	6	b		B thuringiensis+S marcescens	3	a
Control	6	b		B thuringiensis	3	a			E ludwigii	6	b		B thuringiensis+E ludwigii	3	a			C freundii	6	b		B thuringiensis+C freundii	2	a			S marcescens	6	b		B thuringiensis+S marcescens	3	a
Control	6	b		B thuringiensis	4	a			E ludwigii	6	b		B thuringiensis+E ludwigii	3	a			C freundii	6	b		B thuringiensis+C freundii	2	a			S marcescens	6	b		B thuringiensis+S marcescens	3	a
Control	6	b		B thuringiensis	4	a			E ludwigii	6	b		B thuringiensis+E ludwigii	3	a			C freundii	6	b		B thuringiensis+C freundii	2	a			S marcescens	6	b		B thuringiensis+S marcescens	3	a
Control	6	b		B thuringiensis	4	a			E ludwigii	6	b		B thuringiensis+E ludwigii	3	a			C freundii	6	b		B thuringiensis+C freundii	2	a			S marcescens	6	b		B thuringiensis+S marcescens	3	a
Control	6	b		B thuringiensis	4	a			E ludwigii	6	b		B thuringiensis+E ludwigii	3	a			C freundii	6	b		B thuringiensis+C freundii	2	a			S marcescens	6	b		B thuringiensis+S marcescens	4	a
Control	6	b		B thuringiensis	4	a			E ludwigii	6	b		B thuringiensis+E ludwigii	3	a			C freundii	6	b		B thuringiensis+C freundii	2	a			S marcescens	6	b		B thuringiensis+S marcescens	4	a
Control	6	b		B thuringiensis	4	a			E ludwigii	6	b		B thuringiensis+E ludwigii	3	a			C freundii	6	b		B thuringiensis+C freundii	2	a			S marcescens	6	b		B thuringiensis+S marcescens	4	a
Control	6	b		B thuringiensis	4	a			E ludwigii	6	b		B thuringiensis+E ludwigii	3	a			C freundii	6	b		B thuringiensis+C freundii	2	a			S marcescens	6	b		B thuringiensis+S marcescens	4	a
Control	6	b		B thuringiensis	5	a			E ludwigii	6	b		B thuringiensis+E ludwigii	3	a			C freundii	6	b		B thuringiensis+C freundii	2	a			S marcescens	6	b		B thuringiensis+S marcescens	4	a
Control	6	b		B thuringiensis	5	a			E ludwigii	6	b		B thuringiensis+E ludwigii	4	a			C freundii	6	b		B thuringiensis+C freundii	3	a			S marcescens	6	b		B thuringiensis+S marcescens	4	a
Control	6	b		B thuringiensis	5	a			E ludwigii	6	b		B thuringiensis+E ludwigii	4	a			C freundii	6	b		B thuringiensis+C freundii	3	a			S marcescens	6	b		B thuringiensis+S marcescens	5	a
Control	6	b		B thuringiensis	5	a			E ludwigii	6	b		B thuringiensis+E ludwigii	4	a			C freundii	6	b		B thuringiensis+C freundii	3	a			S marcescens	6	b		B thuringiensis+S marcescens	5	a
Control	6	b		B thuringiensis	5	a			E ludwigii	6	b		B thuringiensis+E ludwigii	4	a			C freundii	6	b		B thuringiensis+C freundii	3	a			S marcescens	6	b		B thuringiensis+S marcescens	5	a
Control	6	b		B thuringiensis	6	b			E ludwigii	6	b		B thuringiensis+E ludwigii	6	a			C freundii	6	b		B thuringiensis+C freundii	4	a			S marcescens	6	b		B thuringiensis+S marcescens	5	a
Control	6	b		B thuringiensis	6	b			E ludwigii	6	b		B thuringiensis+E ludwigii	6	a			C freundii	6	b		B thuringiensis+C freundii	4	a			S marcescens	6	b		B thuringiensis+S marcescens	5	a
Control	6	b		B thuringiensis	6	b			E ludwigii	6	b		B thuringiensis+E ludwigii	6	a			C freundii	6	b		B thuringiensis+C freundii	4	a			S marcescens	6	b		B thuringiensis+S marcescens	6	b
Control	6	b		B thuringiensis	6	b			E ludwigii	6	b		B thuringiensis+E ludwigii	6	a			C freundii	6	b		B thuringiensis+C freundii	5	a			S marcescens	6	b		B thuringiensis+S marcescens	6	b
Control	6	b		B thuringiensis	6	b			E ludwigii	6	b		B thuringiensis+E ludwigii	6	b			C freundii	6	b		B thuringiensis+C freundii	5	a			S marcescens	6	b
Control	6	b		B thuringiensis	6	b			E ludwigii	6	b		B thuringiensis+E ludwigii	6	b			C freundii	6	b		B thuringiensis+C freundii	6	a			S marcescens	6	b
Control	6	b		B thuringiensis	6	b			E ludwigii	6	b		B thuringiensis+E ludwigii	6	b			C freundii	6	b		B thuringiensis+C freundii	6	a			S marcescens	6	b
Control	6	b		B thuringiensis	6	b			E ludwigii	6	b		B thuringiensis+E ludwigii	6	b			C freundii	6	b		B thuringiensis+C freundii	6	a			S marcescens	6	b
Control	6	b		B thuringiensis	6	b			E ludwigii	6	b		B thuringiensis+E ludwigii	6	b			C freundii	6	b		B thuringiensis+C freundii	6	b			S marcescens	6	b
Control	6	b		B thuringiensis	6	b			E ludwigii	6	b		B thuringiensis+E ludwigii	6	b			C freundii	6	b		B thuringiensis+C freundii	6	b			S marcescens	6	b
Control	6	b		B thuringiensis	6	b			E ludwigii	6	b		B thuringiensis+E ludwigii	6	b			C freundii	6	b		B thuringiensis+C freundii	6	b			S marcescens	6	b
Control	6	b		B thuringiensis	6	b			E ludwigii	6	b		B thuringiensis+E ludwigii	6	b			C freundii	6	b		B thuringiensis+C freundii	6	b			S marcescens	6	b
Control	6	b		B thuringiensis	6	b			E ludwigii	6	b		B thuringiensis+E ludwigii	6	b			C freundii	6	b		B thuringiensis+C freundii	6	b			S marcescens	6	b
Control	6	b		B thuringiensis	6	b			E ludwigii	6	b		B thuringiensis+E ludwigii	6	b			C freundii	6	b		B thuringiensis+C freundii	6	b			S marcescens	6	b
				B thuringiensis	6	b			E ludwigii	6	b		B thuringiensis+E ludwigii	6	b			C freundii	6	b		B thuringiensis+C freundii	6	b			S marcescens	6	b

## Sheet: Avermectins+Symbionts
									a - event data, b - censored data
Control	3	1		Avermectins	4	1			E ludwigii	2	a		Avermectins+E ludwigii	2	a			C freundii	6	a		Avermectins + C freundii	4	a			S marcescens	6	a		Avermectins+S marcescens	4	a
Control	6	0		Avermectins	5	1			E ludwigii	2	a		Avermectins+E ludwigii	2	a			C freundii	6	a		Avermectins + C freundii	4	a			S marcescens	6	b		Avermectins+S marcescens	4	a
Control	6	0		Avermectins	6	1			E ludwigii	4	a		Avermectins+E ludwigii	2	a			C freundii	6	b		Avermectins + C freundii	5	a			S marcescens	6	b		Avermectins+S marcescens	4	a
Control	6	0		Avermectins	6	1			E ludwigii	4	a		Avermectins+E ludwigii	2	a			C freundii	6	b		Avermectins + C freundii	6	a			S marcescens	6	b		Avermectins+S marcescens	4	a
Control	6	0		Avermectins	6	1			E ludwigii	6	b		Avermectins+E ludwigii	2	a			C freundii	6	b		Avermectins + C freundii	6	a			S marcescens	6	b		Avermectins+S marcescens	4	a
Control	6	0		Avermectins	6	1			E ludwigii	6	b		Avermectins+E ludwigii	2	a			C freundii	6	b		Avermectins + C freundii	6	a			S marcescens	6	b		Avermectins+S marcescens	6	a
Control	6	0		Avermectins	6	1			E ludwigii	6	b		Avermectins+E ludwigii	2	a			C freundii	6	b		Avermectins + C freundii	6	a			S marcescens	6	b		Avermectins+S marcescens	6	a
Control	6	0		Avermectins	6	1			E ludwigii	6	b		Avermectins+E ludwigii	2	a			C freundii	6	b		Avermectins + C freundii	6	a			S marcescens	6	b		Avermectins+S marcescens	6	a
Control	6	0		Avermectins	6	1			E ludwigii	6	b		Avermectins+E ludwigii	2	a			C freundii	6	b		Avermectins + C freundii	6	a			S marcescens	6	b		Avermectins+S marcescens	6	a
Control	6	0		Avermectins	6	1			E ludwigii	6	b		Avermectins+E ludwigii	2	a			C freundii	6	b		Avermectins + C freundii	6	a			S marcescens	6	b		Avermectins+S marcescens	6	a
Control	6	0		Avermectins	6	0			E ludwigii	6	b		Avermectins+E ludwigii	3	a			C freundii	6	b		Avermectins + C freundii	6	a			S marcescens	6	b		Avermectins+S marcescens	6	a
Control	6	0		Avermectins	6	0			E ludwigii	6	b		Avermectins+E ludwigii	3	a			C freundii	6	b		Avermectins + C freundii	6	a			S marcescens	6	b		Avermectins+S marcescens	6	a
Control	6	0		Avermectins	6	0			E ludwigii	6	b		Avermectins+E ludwigii	3	a			C freundii	6	b		Avermectins + C freundii	6	a			S marcescens	6	b		Avermectins+S marcescens	6	a
Control	6	0		Avermectins	6	0			E ludwigii	6	b		Avermectins+E ludwigii	3	a			C freundii	6	b		Avermectins + C freundii	6	a			S marcescens	6	b		Avermectins+S marcescens	6	a
Control	6	0		Avermectins	6	0			E ludwigii	6	b		Avermectins+E ludwigii	3	a			C freundii	6	b		Avermectins + C freundii	6	a			S marcescens	6	b		Avermectins+S marcescens	6	a
Control	6	0		Avermectins	6	0			E ludwigii	6	b		Avermectins+E ludwigii	3	a			C freundii	6	b		Avermectins + C freundii	6	a			S marcescens	6	b		Avermectins+S marcescens	6	a
Control	6	0		Avermectins	6	0			E ludwigii	6	b		Avermectins+E ludwigii	3	a			C freundii	6	b		Avermectins + C freundii	6	a			S marcescens	6	b		Avermectins+S marcescens	6	a
Control	6	0		Avermectins	6	0			E ludwigii	6	b		Avermectins+E ludwigii	3	a			C freundii	6	b		Avermectins + C freundii	6	a			S marcescens	6	b		Avermectins+S marcescens	6	a
Control	6	0		Avermectins	6	0			E ludwigii	6	b		Avermectins+E ludwigii	3	a			C freundii	6	b		Avermectins + C freundii	6	a			S marcescens	6	b		Avermectins+S marcescens	6	a
Control	6	0		Avermectins	6	0			E ludwigii	6	b		Avermectins+E ludwigii	3	a			C freundii	6	b		Avermectins + C freundii	6	a			S marcescens	6	b		Avermectins+S marcescens	6	a
Control	6	0		Avermectins	6	0			E ludwigii	6	b		Avermectins+E ludwigii	3	a			C freundii	6	b		Avermectins + C freundii	6	a			S marcescens	6	b		Avermectins+S marcescens	6	a
Control	6	0		Avermectins	6	0			E ludwigii	6	b		Avermectins+E ludwigii	3	a			C freundii	6	b		Avermectins + C freundii	6	a			S marcescens	6	b		Avermectins+S marcescens	6	a
Control	6	0		Avermectins	6	0			E ludwigii	6	b		Avermectins+E ludwigii	3	a			C freundii	6	b		Avermectins + C freundii	6	a			S marcescens	6	b		Avermectins+S marcescens	6	a
Control	6	0		Avermectins	6	0			E ludwigii	6	b		Avermectins+E ludwigii	3	a			C freundii	6	b		Avermectins + C freundii	6	a			S marcescens	6	b		Avermectins+S marcescens	6	a
Control	6	0		Avermectins	6	0			E ludwigii	6	b		Avermectins+E ludwigii	3	a			C freundii	6	b		Avermectins + C freundii	6	b			S marcescens	6	b		Avermectins+S marcescens	6	b
Control	6	0		Avermectins	6	0			E ludwigii	6	b		Avermectins+E ludwigii	4	a			C freundii	6	b		Avermectins + C freundii	6	b			S marcescens	6	b		Avermectins+S marcescens	6	b
Control	6	0		Avermectins	6	0			E ludwigii	6	b		Avermectins+E ludwigii	4	a			C freundii	6	b		Avermectins + C freundii	6	b			S marcescens	6	b		Avermectins+S marcescens	6	b
Control	6	0		Avermectins	6	0			E ludwigii	6	b		Avermectins+E ludwigii	4	a			C freundii	6	b		Avermectins + C freundii	6	b			S marcescens	6	b		Avermectins+S marcescens	6	b
Control	6	0		Avermectins	6	0			E ludwigii	6	b		Avermectins+E ludwigii	4	a			C freundii	6	b		Avermectins + C freundii	6	b			S marcescens	6	b		Avermectins+S marcescens	6	b
Control	6	0		Avermectins	6	0			E ludwigii	6	b		Avermectins+E ludwigii	4	a			C freundii	6	b		Avermectins + C freundii	6	b			S marcescens	6	b		Avermectins+S marcescens	6	b
Control	6	0		Avermectins	6	0							Avermectins+E ludwigii	4	a							Avermectins + C freundii	6	b							Avermectins+S marcescens	6	b
Control	6	0		Avermectins	6	0							Avermectins+E ludwigii	5	a							Avermectins + C freundii	6	b							Avermectins+S marcescens	6	b
Control	6	0		Avermectins	6	0							Avermectins+E ludwigii	5	a							Avermectins + C freundii	6	b							Avermectins+S marcescens	6	b
Control	6	0		Avermectins	6	0							Avermectins+E ludwigii	5	a							Avermectins + C freundii	6	b							Avermectins+S marcescens	6	b
Control	6	0		Avermectins	6	0							Avermectins+E ludwigii	6	a							Avermectins + C freundii	6	b							Avermectins+S marcescens	6	b
Control	6	0		Avermectins	6	0							Avermectins+E ludwigii	6	a							Avermectins + C freundii	6	b							Avermectins+S marcescens	6	b
Control	6	0		Avermectins	6	0							Avermectins+E ludwigii	6	a							Avermectins + C freundii	6	b							Avermectins+S marcescens	6	b
Control	6	0		Avermectins	6	0							Avermectins+E ludwigii	6	b							Avermectins + C freundii	6	b							Avermectins+S marcescens	6	b
Control	6	0		Avermectins	6	0							Avermectins+E ludwigii	6	b							Avermectins + C freundii	6	b							Avermectins+S marcescens	6	b
				Avermectins	6	0							Avermectins+E ludwigii	6	b							Avermectins + C freundii	6	b							Avermectins+S marcescens	6	b
				Avermectins	6	0							Avermectins+E ludwigii	6	b							Avermectins + C freundii	6	b							Avermectins+S marcescens	6	b
				Avermectins	6	0							Avermectins+E ludwigii	6	b							Avermectins + C freundii	6	b
				Avermectins	6	0							Avermectins+E ludwigii	6	b							Avermectins + C freundii	6	b
				Avermectins	6	0
				Avermectins	6	0
				Avermectins	6	0
				Avermectins	6	0
				Avermectins	6	0
				Avermectins	6	0

## Sheet: OTUs
	Control-1	Control-2	Control-3	Control-4	B.thuringiensis-1	B.thuringiensis-2	B.thuringiensis-3	B.thuringiensis-4	Avermectine-1	Avermectine-2	Avermectine-3	Avermectine-4	Bthuringiensis+Avermectins-1	Bthuringiensis+Avermectins-2	Bthuringiensis+Avermectins-3	Bthuringiensis+Avermectins-4	Potato leaf-1	Potato leaf-2	Potato leaf-3
OTU_4 (unc_Enterobacteriaceae)	785	2320	362	167	24322	16792	10959	12665	15601	15004	8730	16331	15344	15382	14488	12833	0	1	8
OTU_2 (Spiroplasma_leptinotarsae)	17383	16888	18109	22641	20	38	329	324	559	3865	10960	5924	55	50	142	20	0	2	0
OTU_921 (unc_Enterobacteriaceae)	103	223	1525	48	1446	4998	3311	8631	2797	3261	5064	4137	4165	3189	6411	5579	1	7	35
OTU_45 (unc_Aeromonas)	0	58	430	375	87	1527	12237	2624	0	13	0	0	251	2003	469	2521	0	0	0
OTU_79 (unc_Pantoea)	3	14	3	16	46	174	76	589	359	247	49	19	341	15	76	36	56	105	300
OTU_15 (unc_Melaminivora)	0	0	10	0	0	0	0	2	0	0	0	0	0	1	3	0	60	11	0
OTU_109 (unc_Pseudomonas)	155	341	38	18	8	172	29	33	2271	899	239	58	13	34	41	9	0	0	20
OTU_27 (unc_Lactococcus)	2	1	729	2	85	140	172	88	75	66	2184	548	36	40	86	12	0	0	0
OTU_149 (unc_Massilia)	11	3	9	2	0	0	0	0	0	0	0	0	5	0	0	0	11	3	168
OTU_608 (unc_Acinetobacter)	17	73	269	158	4	129	7	11	2	69	4	0	10	25	1	60	1	0	0
OTU_43 (unc_Comamonas)	3	27	269	136	2	46	4	16	0	2	0	1	4	0	1	5	4	0	1
OTU_134 (unc_Serratia)	2	0	2	0	290	1002	352	57	8	2	6	5	278	148	493	205	0	0	0
OTU_428 (unc_Sphingomonas)	0	1	1	0	0	0	0	0	0	0	0	0	0	0	0	0	0	0	9
OTU_1549 (unc_Enterobacteriaceae)	1	14	3	2	12	132	380	173	60	30	202	120	76	88	102	71	0	0	0
OTU_155 (unc_Comamonadaceae)	0	2	6	1	0	0	0	0	0	0	0	0	0	0	0	0	0	0	17
OTU_96 (unc_Micrococcus)	0	0	0	0	0	0	0	0	0	0	0	0	0	2	0	0	0	0	0
OTU_153 (unc_Sphingomonadaceae)	0	0	0	0	0	0	0	0	0	0	0	0	0	0	0	0	10	0	0
OTU_40 (Propionibacterium_acnes)	0	0	0	1	0	1	0	0	0	0	0	0	0	0	4	0	14	0	199
OTU_289 (unc_Pseudomonas)	45	61	9	5	3	8	8	9	25	114	76	31	11	2	13	3	0	0	0
OTU_52 (unc_Diaphorobacter)	0	0	0	0	0	0	0	0	0	0	1	0	2	1	1	0	5	0	16
OTU_87 (Acinetobacter_junii)	0	7	36	31	4	35	1	2	0	59	3	0	3	0	0	11	0	7	6
OTU_167 (unc_Bacillus)	0	0	0	0	340	2	12	7	0	0	0	0	2	0	2	1	0	0	0
OTU_83 (unc_Sphingomonas)	19	9	20	9	0	0	0	0	0	0	1	0	0	0	0	0	0	0	9
OTU_106 (Paracoccus_solventivorans)	1	0	0	0	0	0	0	0	0	0	0	0	0	0	3	0	0	0	17
OTU_103 (unc_Flaviflexus)	0	0	1	0	0	0	0	0	0	0	0	0	0	0	0	0	0	2	0
OTU_1662 (unc_Enterobacteriaceae)	9	3	4	0	28	15	6	27	36	28	150	33	18	19	6	16	0	0	0
OTU_3 (unc_Enterococcus)	0	0	0	0	1	1	0	8	0	0	9	103	3	14	3	7	0	0	0
OTU_268 (unc_Acinetobacter)	4	39	2	5	7	1	15	6	17	11	93	9	6	47	18	5	0	0	13
OTU_184 (Acinetobacter_lwoffii)	2	7	13	10	0	0	0	0	0	0	0	0	0	0	0	0	0	0	0
OTU_1382 (unc_Massilia)	11	10	6	1	0	1	0	0	0	0	0	0	0	0	0	0	1	5	19
OTU_1618 (unc_Pseudomonas)	16	11	0	2	0	1	0	2	1	124	6	1	0	1	4	0	16	1	2
OTU_447 (Empedobacter_falsenii)	2	3	28	25	0	5	8	0	4	121	0	0	9	0	0	0	0	0	0
OTU_402 (unc_Hymenobacter)	8	3	1	1	0	0	0	0	0	0	0	0	0	0	0	0	1	0	0
OTU_55 (Cloacibacterium_normanense)	0	0	0	0	1	0	0	0	0	0	2	0	0	0	1	0	1	4	8
OTU_116 (unc_Globicatella)	0	0	0	0	0	0	0	0	0	0	0	1	0	0	0	0	4	0	0
OTU_42 (unc_Staphylococcus)	0	0	0	0	0	0	0	0	0	0	0	0	0	0	1	0	0	1	26
OTU_141 (unc_Bacillales)	0	0	1	0	0	0	0	0	0	0	0	0	0	1	0	0	4	4	0
OTU_368 (Pseudomonas_formosensis)	0	0	0	0	0	0	0	0	0	0	0	0	0	0	0	0	0	0	39
OTU_17 (unc_Streptococcus)	1	0	0	0	0	1	0	0	0	0	0	1	0	0	3	0	0	0	0
OTU_99 (unc_Kocuria)	0	0	0	0	0	0	0	0	0	0	0	1	0	0	3	0	0	0	119
OTU_437 (unc_Enterobacteriaceae)	0	0	0	0	0	0	0	0	0	1	42	3	0	0	0	0	0	0	0
OTU_636 (unc_Gammaproteobacteria)	0	0	0	0	0	0	0	0	0	0	0	0	0	0	0	0	0	0	132
OTU_1614 (unc_Acinetobacter)	0	7	23	25	0	4	2	0	1	0	1	0	7	0	0	2	0	0	0
OTU_298 (unc_Actinomycetales)	0	0	0	0	0	0	0	0	0	0	0	0	0	0	0	0	0	0	114
OTU_157 (Corynebacterium_kroppenstedtii)	0	0	0	0	0	0	0	0	0	0	0	0	0	0	2	0	0	0	0
OTU_420 (unc_Stenotrophomonas)	0	0	0	0	0	0	1	0	0	3	0	0	0	0	0	0	0	0	0
OTU_708 (Acinetobacter_baumannii)	0	1	1	0	0	1	0	0	0	0	0	0	0	2	0	0	0	0	0
OTU_1688 (unc_Enterobacteriaceae)	2	0	0	0	1	14	11	7	8	8	12	6	1	6	4	4	0	0	0
OTU_453 (unc_Nocardioides)	0	0	2	0	0	0	0	0	0	0	0	0	0	0	0	0	0	0	80
OTU_1494 (unc_Enterobacteriaceae)	2	2	0	2	0	0	0	1	0	1	14	5	0	0	0	0	0	0	0
OTU_396 (Atopococcus_tabaci)	0	0	0	0	0	0	0	0	0	0	0	0	0	0	0	0	0	0	16
OTU_202 (unc_Corynebacterium)	0	0	0	5	0	0	0	0	0	0	0	0	0	0	0	0	2	0	0
OTU_247 (unc_Hydrogenophilus)	0	0	0	0	0	0	0	0	0	0	0	0	0	0	0	0	2	0	0
OTU_98 (unc_Clostridium_XI)	0	0	0	0	0	0	0	0	0	0	0	0	0	0	0	0	0	0	54
OTU_707 (unc_Bacillus)	0	0	0	0	0	0	0	0	0	0	0	0	0	0	0	0	2	0	10
OTU_189 (unc_Gordonia)	0	0	0	0	0	0	0	0	0	0	0	0	0	0	7	0	0	0	0
OTU_178 (unc_Microbacteriaceae)	0	0	0	0	0	0	0	0	0	0	0	0	0	0	1	0	5	0	0
OTU_66 (unc_Streptococcus)	0	0	0	0	0	0	0	0	0	0	0	0	0	0	1	0	0	1	0
OTU_740 (unc_Flavobacterium)	0	0	16	8	0	5	0	0	0	0	0	0	0	0	0	3	0	0	0
OTU_1290 (unc_Corynebacterium)	0	0	0	0	0	0	0	0	0	0	0	0	0	0	0	0	0	0	11
OTU_581 (Hymenobacter_gelipurpurascens)	6	0	0	0	0	0	0	0	0	0	0	0	0	0	0	0	0	2	0
OTU_806 (unc_Gp6)	0	0	0	0	0	0	0	0	0	0	0	0	0	0	0	0	0	0	37
OTU_814 (unc_Sphingobacterium)	0	0	0	0	0	3	0	0	0	0	0	0	0	1	0	0	0	0	0
OTU_880 (Idiomarina_sediminum)	0	0	0	0	0	0	0	0	0	0	0	0	0	0	0	0	0	0	39
OTU_61 (unc_Fusobacteria)	0	0	0	0	0	0	0	0	0	0	0	0	0	0	0	0	37	0	0
OTU_922 (Vibrio_cincinnatiensis)	0	0	0	0	0	0	0	0	0	0	0	0	0	0	0	0	0	0	37
OTU_130 (unc_Acidovorax)	1	0	3	2	1	1	0	0	0	0	0	0	0	0	0	0	0	0	0
OTU_837 (Uliginosibacterium_gangwonense)	0	1	21	11	0	1	0	0	0	0	0	0	0	0	0	0	0	0	0
OTU_889 (unc_Gp4)	0	0	0	0	0	0	0	0	0	0	0	0	0	0	0	0	9	1	22
OTU_140 (unc_Bacillus)	1	0	2	0	0	0	0	0	0	0	0	0	0	0	0	0	0	0	0
OTU_920 (unc_Bacillales)	0	0	0	0	0	0	0	0	0	0	0	0	0	0	0	0	0	0	32
OTU_917 (unc_Brevundimonas)	1	2	11	6	0	0	0	0	0	0	0	0	0	0	0	0	0	0	0
OTU_1185 (unc_Clostridium_sensu_stricto)	0	0	0	0	0	0	0	0	0	0	0	0	0	0	0	0	0	0	30
OTU_181 (unc_Serratia)	0	0	0	1	0	5	9	3	0	0	1	0	0	0	0	3	0	0	0
OTU_930 (unc_Hymenobacter)	7	0	19	0	0	0	0	0	0	0	0	0	0	0	0	0	0	0	0
OTU_1137 (unc_Streptococcus)	0	0	0	0	0	0	0	0	0	0	0	0	0	0	0	0	3	0	0
OTU_671 (unc_Oxalobacteraceae)	2	0	0	0	0	0	0	0	0	0	0	0	0	0	0	0	0	0	0
OTU_964 (unc_Alcaligenaceae)	0	0	0	0	4	0	0	0	0	0	0	0	0	0	0	0	0	0	23
OTU_1020 (unc_Enterobacteriaceae)	0	0	0	0	0	5	3	0	0	0	1	0	1	1	2	3	0	0	0
OTU_59 (unc_Fusobacterium)	0	0	0	0	0	0	0	0	0	0	0	0	0	0	0	0	18	0	0
OTU_498 (unc_Rothia)	0	0	0	0	0	0	0	0	0	0	0	0	0	0	1	0	0	0	16
OTU_1014 (unc_Xanthomonadaceae)	0	0	0	0	0	0	0	0	0	0	0	0	0	0	0	0	0	0	17
OTU_135 (unc_Pseudomonas)	0	2	0	1	0	4	1	0	0	0	0	0	0	0	0	0	0	0	1
OTU_190 (unc_Psychrobacter)	0	0	0	0	0	0	0	0	0	0	0	0	0	0	0	0	0	2	1
OTU_967 (Pedobacter_ureilyticus)	0	0	2	1	0	13	0	0	0	0	0	0	0	0	0	0	0	0	0
OTU_1055 (Shewanella_xiamenensis)	0	0	0	1	0	0	0	0	0	0	0	0	0	0	0	12	0	0	0
OTU_1104 (unc_Gp6)	0	0	0	0	0	0	0	0	0	0	0	0	0	0	0	0	0	0	15
OTU_1152 (unc_Gammaproteobacteria)	0	2	8	3	0	0	0	0	0	0	0	0	0	0	0	0	0	0	0
OTU_1011 (unc_Fusibacter)	0	0	0	0	0	0	0	0	0	0	0	0	0	0	0	0	0	13	0
OTU_1176 (unc_Enterobacteriaceae)	0	0	0	0	0	2	1	0	0	0	0	0	0	0	0	8	0	0	0
OTU_1229 (unc_Arenimonas)	0	0	0	0	0	0	0	0	0	0	0	0	0	0	0	0	11	0	0
OTU_1154 (unc_Gp6)	0	0	0	0	0	0	0	0	0	0	0	0	0	0	0	0	0	0	11
OTU_448 (unc_Deinococcus)	0	0	0	0	0	0	0	0	0	0	0	0	9	0	0	0	0	0	0
OTU_1236 (Gilliamella_apicola)	0	0	9	0	0	0	0	0	0	0	0	0	0	0	0	0	0	0	0
OTU_1455 (unc_Hymenobacter)	4	0	0	0	0	0	0	0	0	0	1	2	0	0	0	0	0	2	0
OTU_478 (Stenotrophomonas_koreensis)	0	0	0	0	0	0	0	0	0	0	0	0	0	0	0	0	0	0	6
OTU_1375 (unc_Oceanobacillus)	0	0	0	0	0	0	0	0	0	0	0	0	0	0	0	0	0	0	9
OTU_1078 (unc_Rheinheimera)	1	0	3	1	0	4	0	0	0	0	0	0	0	0	0	0	0	0	0
OTU_241 (unc_Corynebacterium)	0	0	0	0	0	0	0	0	0	0	2	0	0	0	0	0	0	0	0
OTU_480 (unc_Rheinheimera)	0	0	0	0	0	9	0	0	0	0	0	0	0	0	0	0	0	0	0
OTU_1308 (unc_Flavobacterium)	0	0	0	0	0	8	0	0	0	0	0	0	0	0	0	0	0	0	0
OTU_1149 (unc_Rhodobacteraceae)	0	0	0	0	0	5	0	0	0	0	0	0	0	0	0	3	0	0	0
OTU_1267 (Vogesella_indigofera)	0	0	6	2	0	0	0	0	0	0	0	0	0	0	0	0	0	0	0
OTU_1252 (unc_Betaproteobacteria)	0	0	0	0	0	0	0	0	0	0	0	0	0	0	0	0	0	0	8
OTU_1245 (unc_Acidobacteria_Gp4)	0	0	0	0	0	0	0	0	0	0	0	0	0	0	0	0	0	0	8
OTU_332 (unc_Intrasporangiaceae)	0	0	0	0	0	0	0	0	0	3	0	0	0	0	0	0	0	0	0
OTU_354 (unc_Rhizobium)	0	1	5	0	0	0	0	0	0	0	0	0	0	0	0	0	0	0	0
OTU_1516 (Marinobacter_vinifirmus)	0	0	0	0	0	0	0	0	0	0	0	0	0	0	0	0	0	0	7
OTU_1370 (unc_Bacillales)	0	0	0	0	0	0	0	0	0	0	0	0	0	0	0	0	0	3	0
OTU_1421 (Peredibacter_starrii)	0	0	0	0	0	3	0	0	0	0	0	0	0	0	0	0	0	0	0
OTU_564 (unc_Rheinheimera)	0	0	3	0	0	3	0	0	0	0	0	0	0	0	0	0	0	0	0
OTU_1253 (unc_Bacillales)	0	0	0	0	0	0	0	0	0	0	0	0	0	0	0	0	0	0	6
OTU_535 (unc_Aridibacter)	0	0	1	0	0	0	0	0	0	0	0	0	0	0	0	0	0	1	0
OTU_195 (Blastococcus_aggregatus)	0	0	0	2	0	0	0	0	0	0	0	0	0	0	0	0	0	0	0
OTU_774 (unc_Brachybacterium)	0	0	0	0	0	0	0	0	0	0	0	2	0	0	0	0	0	1	0
OTU_1355 (Bacteriovorax_stolpii)	4	0	0	0	0	2	0	0	0	0	0	0	0	0	0	0	0	0	0
OTU_1418 (unc_Bacteria)	0	0	0	0	0	0	0	0	0	0	0	0	0	0	0	0	5	0	0
OTU_1532 (unc_Spartobacteria_genera_incertae_sedis)	0	0	0	0	0	0	0	0	0	0	0	0	0	0	0	0	0	0	4
OTU_543 (unc_Gp16)	0	0	0	0	0	0	0	0	0	0	0	0	0	0	1	0	0	4	0
OTU_596 (unc_Bacteria)	0	0	0	4	0	0	0	0	0	0	0	0	0	0	0	0	0	0	0
OTU_1603 (unc_Burkholderiales)	0	0	0	0	0	0	0	0	0	0	0	0	0	0	0	0	0	5	0
OTU_154 (unc_Alphaproteobacteria)	0	0	0	0	0	0	0	0	0	0	0	0	0	0	0	0	0	5	0
OTU_1687 (unc_Clostridiales)	0	0	4	0	0	0	0	0	0	0	0	0	0	0	0	0	0	0	0
OTU_1478 (Roseomonas_aerophila)	0	0	4	0	0	0	0	0	0	0	0	0	0	0	0	0	0	0	0
OTU_117 (unc_Romboutsia)	0	0	0	0	0	0	0	0	0	0	0	0	0	0	0	0	4	0	0
OTU_1471 (unc_Burkholderiales)	0	0	0	0	0	0	0	0	0	0	0	0	0	0	0	0	4	0	0
OTU_834 (unc_Exiguobacterium)	0	0	0	0	0	0	0	0	0	0	0	0	0	0	0	0	0	2	0
OTU_1392 (Sphingobacterium_nematocida)	0	0	0	2	0	2	0	0	0	0	0	0	0	0	0	0	0	0	0
OTU_382 (unc_Streptomyces)	0	0	0	0	0	0	0	0	0	0	0	0	0	3	0	0	0	0	0
OTU_1430 (Brevibacillus_laterosporus)	0	0	0	0	0	0	0	0	0	0	0	0	0	0	3	0	0	0	0
OTU_591 (unc_Rubellimicrobium)	0	0	0	0	0	0	0	0	0	0	0	0	0	0	3	0	0	0	0
OTU_11 (unc_Bifidobacterium)	0	0	0	0	0	0	0	0	0	0	0	0	0	0	3	0	0	0	0
OTU_1504 (unc_Gp6)	0	0	3	0	0	0	0	0	0	0	0	0	0	0	0	0	0	0	0
OTU_910 (Bifidobacterium_minimum)	0	0	3	0	0	0	0	0	0	0	0	0	0	0	0	0	0	0	0
OTU_1536 (Gaiella_occulta)	0	0	0	0	0	0	0	0	0	0	0	0	0	0	0	0	3	0	0
OTU_1323 (unc_Alishewanella)	0	0	0	0	0	0	0	0	0	0	0	0	0	0	0	0	3	0	0
OTU_1621 (unc_WPS-1_genera_incertae_sedis)	0	0	0	0	0	0	0	0	0	0	0	0	0	0	0	0	3	0	0
OTU_1487 (unc_Acidobacteria_Gp16)	0	2	1	0	0	0	0	0	0	0	0	0	0	0	0	0	0	0	0
OTU_1634 (unc_Gp6)	0	0	0	0	0	0	0	0	0	0	0	0	0	0	0	0	0	0	3
OTU_1515 (unc_Dokdonella)	0	0	0	0	0	0	0	0	0	0	0	0	0	0	0	0	0	0	3
OTU_1472 (unc_Spartobacteria_genera_incertae_sedis)	0	0	0	0	0	0	0	0	0	0	0	0	0	0	0	0	0	3	0
OTU_784 (unc_Hymenobacter)	1	1	0	0	0	0	0	0	0	0	0	0	0	0	0	0	0	0	0
OTU_1525 (unc_Enterobacteriaceae)	0	0	0	0	0	0	0	0	0	0	3	0	0	0	0	0	0	0	0
OTU_1676 (unc_Tumebacillus)	0	0	2	0	0	0	0	0	0	0	0	0	0	0	0	0	0	0	0
OTU_1582 (unc_Rhizobiales)	0	0	0	0	0	0	0	0	0	0	0	0	0	0	0	0	0	0	2
OTU_1617 (unc_Pseudomonas)	0	0	0	0	0	0	0	0	0	0	0	0	0	0	0	0	0	0	2
OTU_1633 (unc_Gaiella)	0	0	0	0	0	0	0	0	0	0	0	0	0	0	0	0	0	0	2
OTU_1629 (unc_Hymenobacter)	0	0	0	2	0	0	0	0	0	0	0	0	0	0	0	0	0	0	0
OTU_1697 (Salinicoccus_qingdaonensis)	0	0	0	2	0	0	0	0	0	0	0	0	0	0	0	0	0	0	0
OTU_1180 (unc_Bacteria)	0	0	0	2	0	0	0	0	0	0	0	0	0	0	0	0	0	0	0
OTU_1589 (unc_Bacteria)	0	0	0	0	0	0	0	0	0	0	0	0	0	0	0	0	0	2	0
OTU_1103 (unc_Chryseobacterium)	2	0	0	0	0	0	0	0	0	0	0	0	0	0	0	0	0	0	0
OTU_648 (unc_Actinomycetales)	0	0	0	0	0	0	2	0	0	0	0	0	0	0	0	0	0	0	0

## Sheet: Genus
	Control-1	Control-2	Control-3	Control-4	B.thuringiensis-1	B.thuringiensis-2	B.thuringiensis-3	B.thuringiensis-4	Avermectine-1	Avermectine-2	Avermectine-3	Avermectine-4	Bthuringiensis+Avermectins-1	Bthuringiensis+Avermectins-2	Bthuringiensis+Avermectins-3	Bthuringiensis+Avermectins-4	Potato leaf-1	Potato leaf-2	Potato leaf-3
unc_Enterobacteriaceae	902	2562	1894	219	25813	21958	14671	21504	18502	18333	14218	20635	19605	18685	21013	18514	1	8	43
Spiroplasma	17383	16888	18109	22641	20	38	329	324	559	3865	10960	5924	55	50	142	20	0	2	0
Aeromonas	0	58	430	375	87	1527	12237	2624	0	13	0	0	251	2003	469	2521	0	0	0
unc_Bacteria	0	0	0	6	0	0	0	0	0	0	0	0	0	0	0	0	5	2	0
Pantoea	3	14	3	16	46	174	76	589	359	247	49	19	341	15	76	36	56	105	300
Melaminivora	0	0	10	0	0	0	0	2	0	0	0	0	0	1	3	0	60	11	0
Pseudomonas	216	415	47	26	11	185	38	44	2297	1137	321	90	24	37	58	12	16	1	64
Aridibacter	0	0	1	0	0	0	0	0	0	0	0	0	0	0	0	0	0	1	0
Lactococcus	2	1	729	2	85	140	172	88	75	66	2184	548	36	40	86	12	0	0	0
Acinetobacter	23	134	344	229	15	170	25	19	20	139	101	9	26	74	19	78	1	7	19
Massilia	22	13	15	3	0	1	0	0	0	0	0	0	5	0	0	0	12	8	187
Comamonas	3	27	269	136	2	46	4	16	0	2	0	1	4	0	1	5	4	0	1
Serratia	2	0	2	1	290	1007	361	60	8	2	7	5	278	148	493	208	0	0	0
Sphingomonas	19	10	21	9	0	0	0	0	0	0	1	0	0	0	0	0	0	0	18
Bacillus	1	0	2	0	340	2	12	7	0	0	0	0	2	0	2	1	2	0	10
unc_Comamonadaceae	0	2	6	1	0	0	0	0	0	0	0	0	0	0	0	0	0	0	17
Micrococcus	0	0	0	0	0	0	0	0	0	0	0	0	0	2	0	0	0	0	0
unc_Sphingomonadaceae	0	0	0	0	0	0	0	0	0	0	0	0	0	0	0	0	10	0	0
Propionibacterium	0	0	0	1	0	1	0	0	0	0	0	0	0	0	4	0	14	0	199
Diaphorobacter	0	0	0	0	0	0	0	0	0	0	1	0	2	1	1	0	5	0	16
Paracoccus	1	0	0	0	0	0	0	0	0	0	0	0	0	0	3	0	0	0	17
Flaviflexus	0	0	1	0	0	0	0	0	0	0	0	0	0	0	0	0	0	2	0
Gp6	0	0	3	0	0	0	0	0	0	0	0	0	0	0	0	0	0	0	66
Enterococcus	0	0	0	0	1	1	0	8	0	0	9	103	3	14	3	7	0	0	0
unc_Bacillales	0	0	1	0	0	0	0	0	0	0	0	0	0	1	0	0	4	7	38
unc_Actinomycetales	0	0	0	0	0	0	2	0	0	0	0	0	0	0	0	0	0	0	114
Hymenobacter	26	4	20	3	0	0	0	0	0	0	1	2	0	0	0	0	1	4	0
Corynebacterium	0	0	0	5	0	0	0	0	0	0	2	0	0	0	2	0	2	0	11
unc_Gammaproteobacteria	0	2	8	3	0	0	0	0	0	0	0	0	0	0	0	0	0	0	132
Streptococcus	1	0	0	0	0	1	0	0	0	0	0	1	0	0	4	0	3	1	0
Empedobacter	2	3	28	25	0	5	8	0	4	121	0	0	9	0	0	0	0	0	0
Staphylococcus	0	0	0	0	0	0	0	0	0	0	0	0	0	0	1	0	0	1	26
Cloacibacterium	0	0	0	0	1	0	0	0	0	0	2	0	0	0	1	0	1	4	8
unc_Xanthomonadaceae	0	0	0	0	0	0	0	0	0	0	0	0	0	0	0	0	0	0	17
Globicatella	0	0	0	0	0	0	0	0	0	0	0	1	0	0	0	0	4	0	0
Flavobacterium	0	0	16	8	0	13	0	0	0	0	0	0	0	0	0	3	0	0	0
Kocuria	0	0	0	0	0	0	0	0	0	0	0	1	0	0	3	0	0	0	119
Stenotrophomonas	0	0	0	0	0	0	1	0	0	3	0	0	0	0	0	0	0	0	6
Brevundimonas	1	2	11	6	0	0	0	0	0	0	0	0	0	0	0	0	0	0	0
Nocardioides	0	0	2	0	0	0	0	0	0	0	0	0	0	0	0	0	0	0	80
Atopococcus	0	0	0	0	0	0	0	0	0	0	0	0	0	0	0	0	0	0	16
unc_Alcaligenaceae	0	0	0	0	0	0	0	0	0	0	0	0	0	0	0	0	0	0	23
Deinococcus	0	0	0	0	0	0	0	0	0	0	0	0	9	0	0	0	0	0	0
Hydrogenophilus	0	0	0	0	0	0	0	0	0	0	0	0	0	0	0	0	2	0	0
Rothia	0	0	0	0	0	0	0	0	0	0	0	0	0	0	1	0	0	0	16
Idiomarina	0	0	0	0	0	0	0	0	0	0	0	0	0	0	0	0	0	0	39
Peredibacter	0	0	0	0	0	3	0	0	0	0	0	0	0	0	0	0	0	0	0
Clostridium_XI	0	0	0	0	0	0	0	0	0	0	0	0	0	0	0	0	0	0	54
Psychrobacter	0	0	0	0	0	0	0	0	0	0	0	0	0	0	0	0	0	2	1
Gordonia	0	0	0	0	0	0	0	0	0	0	0	0	0	0	7	0	0	0	0
Gp4	0	0	0	0	0	0	0	0	0	0	0	0	0	0	0	0	9	1	22
unc_Microbacteriaceae	0	0	0	0	0	0	0	0	0	0	0	0	0	0	1	0	5	0	0
unc_Intrasporangiaceae	0	0	0	0	0	0	0	0	0	3	0	0	0	0	0	0	0	0	0
Sphingobacterium	0	0	0	2	0	5	0	0	0	0	0	0	0	1	0	0	0	0	0
unc_Fusobacteria	0	0	0	0	0	0	0	0	0	0	0	0	0	0	0	0	37	0	0
Vibrio	0	0	0	0	0	0	0	0	0	0	0	0	0	0	0	0	0	0	37
Acidovorax	1	0	3	2	0	1	0	0	0	0	0	0	0	0	0	0	0	0	0
Uliginosibacterium	0	1	21	11	1	1	0	0	0	0	0	0	0	0	0	0	0	0	0
Clostridium_sensu_stricto	0	0	0	0	0	0	0	0	0	0	0	0	0	0	0	0	0	0	30
unc_Rhodobacteraceae	0	0	0	0	0	5	0	0	0	0	0	0	0	0	0	3	0	0	0
unc_Oxalobacteraceae	2	0	0	0	0	0	0	0	0	0	0	0	0	0	0	0	0	0	0
Rheinheimera	1	0	6	1	0	16	0	0	0	0	0	0	0	0	0	0	0	0	0
unc_Rhizobiales	0	0	0	0	0	0	0	0	0	0	0	0	0	0	0	0	0	0	2
unc_Betaproteobacteria	0	0	0	0	0	0	0	0	0	0	0	0	0	0	0	0	0	0	8
Hyphomicrobium	0	0	0	0	0	0	0	0	0	0	0	0	0	0	0	0	0	0	0
Fusobacterium	0	0	0	0	0	0	0	0	0	0	0	0	0	0	0	0	18	0	0
unc_Alphaproteobacteria	0	0	0	0	0	0	0	0	0	0	0	0	0	0	0	0	0	5	0
Arenimonas	0	0	0	0	0	0	0	0	0	0	0	0	0	0	0	0	11	0	0
Pedobacter	0	0	2	1	0	13	0	0	0	0	0	0	0	0	0	0	0	0	0
Shewanella	0	0	0	1	0	0	0	0	0	0	0	0	0	0	0	12	0	0	0
Chryseobacterium	2	0	0	0	0	0	0	0	0	0	0	0	0	0	0	0	0	0	0
Fusibacter	0	0	0	0	0	0	0	0	0	0	0	0	0	0	0	0	0	13	0
Gilliamella	0	0	9	0	0	0	0	0	0	0	0	0	0	0	0	0	0	0	0
Oceanobacillus	0	0	0	0	0	0	0	0	0	0	0	0	0	0	0	0	0	0	9
unc_Burkholderiales	0	0	0	0	0	0	0	0	0	0	0	0	0	0	0	0	4	5	0
Vogesella	0	0	6	2	0	0	0	0	0	0	0	0	0	0	0	0	0	0	0
unc_Acidobacteria_Gp4	0	0	0	0	0	0	0	0	0	0	0	0	0	0	0	0	0	0	8
Spartobacteria_genera_incertae_sedis	0	0	0	0	0	0	0	0	0	0	0	0	0	0	0	0	0	3	4
Exiguobacterium	0	0	0	0	0	0	0	0	0	0	0	0	0	0	0	0	0	2	0
Rhizobium	0	1	5	0	0	0	0	0	0	0	0	0	0	0	0	0	0	0	0
Gp16	0	0	0	0	0	0	0	0	0	0	0	0	0	0	1	0	0	4	0
Marinobacter	0	0	0	0	0	0	0	0	0	0	0	0	0	0	0	0	0	0	7
Bifidobacterium	0	0	3	0	0	0	0	0	0	0	0	0	0	0	3	0	0	0	0
Blastococcus	0	0	0	2	0	0	0	0	0	0	0	0	0	0	0	0	0	0	0
Brachybacterium	0	0	0	0	0	0	0	0	0	0	0	2	0	0	0	0	0	1	0
Bacteriovorax	4	0	0	0	0	2	0	0	0	0	0	0	0	0	0	0	0	0	0
Gaiella	0	0	0	0	0	0	0	0	0	0	0	0	0	0	0	0	3	0	2
Roseomonas	0	0	4	0	0	0	0	0	0	0	0	0	0	0	0	0	0	0	0
unc_Clostridiales	0	0	4	0	0	0	0	0	0	0	0	0	0	0	0	0	0	0	0
Romboutsia	0	0	0	0	0	0	0	0	0	0	0	0	0	0	0	0	4	0	0
Streptomyces	0	0	0	0	0	0	0	0	0	0	0	0	0	3	0	0	0	0	0
Rubellimicrobium	0	0	0	0	0	0	0	0	0	0	0	0	0	0	3	0	0	0	0
Brevibacillus	0	0	0	0	0	0	0	0	0	0	0	0	0	0	3	0	0	0	0
Alishewanella	0	0	0	0	0	0	0	0	0	0	0	0	0	0	0	0	3	0	0
WPS-1_genera_incertae_sedis	0	0	0	0	0	0	0	0	0	0	0	0	0	0	0	0	3	0	0
unc_Acidobacteria_Gp16	0	2	1	0	0	0	0	0	0	0	0	0	0	0	0	0	0	0	0
Dokdonella	0	0	0	0	0	0	0	0	0	0	0	0	0	0	0	0	0	0	3
Tumebacillus	0	0	2	0	0	0	0	0	0	0	0	0	0	0	0	0	0	0	0
Salinicoccus	0	0	0	2	0	0	0	0	0	0	0	0	0	0	0	0	0	0	0

[truncated: 6 more sheets: Families, Order, Class, Fylum, Taxa, Diversity]
